# Supplementary material for: Creatinine clearance, reduced kidney function, and optimizing prescribing safety through practice feedback: a mixed methods study
Source: Fam Pract. 2025 Aug 22;42(5):cmaf062. doi: 10.1093/fampra/cmaf062 (PMC12964551; doi:10.1093/fampra/cmaf062)
Supplement: cmaf062_Supplementary_Data [file cmaf062_Supplementary_Data.zip]

Archive with 8 entries (8 files):
- Supplementary data S6.pdf
- Supplementary data S7.pdf
- COREQ_Checklist IPRIM.pdf
- Supplementary data S1.pdf
- Supplementary data S2.pdf
- Supplementary data S3.pdf
- Supplementary data S4.pdf
- Supplementary data S5.pdf
